# Supplementary material for: Salmonella enterica serotypes causing infection in Kuwait during 2018–2021, determined by multi-locus sequence typing or whole genome sequencing
Source: Microbiol Spectr. 2025 Apr 9;13(5):e02248-24. doi: 10.1128/spectrum.02248-24 (PMC12054093; doi:10.1128/spectrum.02248-24)
Supplement: Table S6 — Alleles of housekeeping genes of Salmonella for MLST and determination of STs and serotypes. [file spectrum.02248-24-s0007.xlsx]

## Sheet: Sheet1
S6 Table. Alleles of housekeeping genes of salmonella for MLST and determination of STs and serotypes
Serial no.	Specimen no.	Source	Year	ST	Salmonella Serotype	aroC	dnaN	hemD	hisD	purE	sucA	thrA
1	1002	Stool	2018	198	Kentucky	76	14	3	77	64	64	67
2	1003	Stool	2018	13	Agona	3	3	7	4	3	3	7
3	1004	Blood	2018	2209	Typhi	1	1	2	1	484	1	5
4	1005	Stool	2018	158	Newport	10	62	21	67	15	12	12
5	1006	Stool	2018	158	Newport	10	62	21	67	15	12	12
6	1007	Stool	2018	158	Newport	10	62	21	67	15	12	12
7	1008	Blood	2018	19	Typhimurium	10	7	12	9	5	9	2
8	1009	Stool	2018	158	Newport	10	62	21	67	15	12	12
9	1010	Stool	2018	198	Kentucky	76	14	3	77	64	64	67
10	1011	Stool	2018	158	Newport	10	62	21	67	15	12	12
11	1012	Stool	2018	319	Tennessee	118	107	8	51	2	117	16
12	1013	Stool	2018	158	Newport	10	62	21	67	15	12	12
13	1014	Stool	2018	29	Typhimurium	16	16	20	18	8	12	18
14	1016	Stool	2018	158	Newport	10	62	21	67	15	12	12
15	1017	Stool	2018	158	Newport	10	62	21	67	15	12	12
16	1019	Blood	2018	308	Poona	22	104	25	113	12	83	4
17	1020	Stool	2018	19	Typhimurium	10	7	12	9	5	9	2
18	1021	Stool	2018	11	Enteritidis	5	2	3	7	6	6	11
19	1022	Stool	2018	457	Livingstone	138	2	36	152	2	7	6
20	1023	Blood	2018	8358	Sandiego	11	10	25	13	10	35	564
21	1024	Stool	2018	10217	Schwarzengrund	188	13	401	131	522	2	531
22	1025	Stool	2018	33	Hadar	2	5	6	7	5	7	12
23	1026	Blood	2018	414	Reading	50	10	25	72	10	13	4
24	1027	Stool	2018	19	Typhimurium	10	7	12	9	5	9	2
25	1028	Blood	2018	13	Agona	3	3	7	4	3	3	7
26	1029	Stool	2018	19	Typhimurium	10	7	12	9	5	9	2
27	1030	Pleural fld.	2018	19	Typhimurium	10	7	12	9	5	9	2
28	1031	Blood	2018	19	Typhimurium	10	7	12	9	5	9	2
29	1032	Stool	2018	2488	Schwarzengrund	516	4	15	131	522	518	531
30	1033	Stool	2018	19	Typhimurium	10	7	12	9	5	9	2
31	1034	Blood	2018	308	Poona	22	104	25	113	12	83	4
32	1035	Stool	2018	543	Livingstone	117	135	18	12	162	162	38
33	1036	Stool	2018	1543	Kedougou	417	4	15	262	95	9	141
34	1037	Blood	2018	308	Poona	22	104	25	113	12	83	4
35	1038	Stool	2018	639	Orion	99	175	58	11	111	9	2
36	1039	Stool	2018	19	Typhimurium	10	7	12	9	5	9	2
37	1040	Stool	2018	19	Typhimurium	10	7	12	9	5	9	2
38	1041	Stool	2018	11	Enteritidis	5	2	3	7	6	6	11
39	1042	Stool	2018	413	Mbandaka	15	70	93	78	113	6	68
40	1043	Stool	2018	413	Mbandaka	15	70	93	78	113	6	68
41	1044	Stool	2018	19	Typhimurium	5	7	12	9	5	9	2
42	1045	Tissue	2018	13	Agona	3	3	7	4	3	3	7
43	1046	Stool	2018	33	Hadar	2	5	6	7	5	7	12
44	1047	Stool	2018	198	Kentucky	76	14	3	77	64	64	67
45	1048	Stool	2018	19	Typhimurium	10	7	12	9	5	9	2
46	1049	Blood	2018	183	Enteritidis	5	2	3	7	60	6	11
47	1050	Stool	2018	203	Bareilly	81	69	36	12	68	12	17
48	1051	Stool	2018	13	Agona	3	3	7	4	3	3	7
49	1052	Stool	2018	19	Typhimurium	10	7	12	9	5	9	2
50	1053	Blood	2018	183	Enteritidis	5	2	3	7	60	6	11
51	1054	Stool	2018	22	Braenderup	12	2	15	14	11	14	16
52	1055	Stool	2018	19	Typhimurium	10	7	12	9	5	9	2
53	1057	Blood	2019	11	Enteritidis	5	2	3	7	6	6	11
54	1058	Stool	2019	2063	Chester	11	10	353	13	40	13	4
55	1059	Stool	2019	19	Typhimurium	10	7	12	9	5	9	2
56	1060	Stool	2019	198	Kentucky	76	14	3	77	64	64	67
57	1061	Blood	2019	1	Typhi	1	1	1	1	1	1	5
58	1062	Blood	2019	11	Enteritidis	5	2	3	7	6	6	11
59	1063	Stool	2019	22	Braenderup	12	2	15	14	11	14	16
60	1064	Stool	2019	203	Bareilly	81	69	36	12	68	12	17
61	1065	Stool	2019	22	Braenderup	12	2	15	14	11	14	16
62	1066	Blood	2019	1	Typhi	1	1	1	1	1	1	5
63	1067	Stool	2019	13	Agona	3	3	7	4	3	3	7
64	1068	Blood	2019	1	Typhi	1	1	1	1	1	1	5
65	1069	Stool	2019	10217	Schwargengrund	188	13	401	131	522	2	531
66	1070	Stool	2019	11	Enteritidis	5	2	3	7	6	6	11
67	1071	Stool	2019	286	Cubana	5	36	87	103	29	108	102
68	1072	Stool	2019	22	Braenderup	12	2	15	14	11	14	16
69	1073	Blood	2019	751	Grumpensis	217	208	13	249	218	23	4
70	1074	Blood	2019	1	Typhi	1	1	1	1	1	1	5
71	1075	Blood	2019	543	Livingstone	117	135	18	12	162	162	38
72	1076	Blood	2019	1	Typhi	1	1	1	1	1	1	5
73	1077	Stool	2019	64	Anatum	10	14	15	31	25	20	33
74	1078	Blood	2019	11	Enteritidis	5	2	3	7	6	6	11
75	1079	Blood	2019	1	Typhi	1	1	1	1	1	1	5
76	1080	Blood	2019	1	Typhi	1	1	1	1	1	1	5
77	1081	Stool	2019	19	Typhimurium	10	7	12	9	5	9	2
78	1082	Stool	2019	413	Mbandaka	15	70	93	78	113	6	68
79	1083	Stool	2019	19	Typhimurium	10	7	12	9	5	9	2
80	1084	Stool	2019	11	Enteritidis	5	2	3	7	6	6	11
81	1085	Stool	2019	198	Kentucky	76	14	3	77	64	64	67
82	1086	Stool	2019	32	Infantis	17	18	22	17	5	21	19
83	1087	Stool	2019	1298	Alachua	347	325	93	412	363	132	168
84	1088	Blood	2019	19	Typhimurium	10	7	12	9	5	9	2
85	1089	Pus	2019	15	Heidelberg	2	7	9	9	5	9	12
86	1090	Stool	2019	15	Heidelberg	2	7	9	9	5	9	12
87	1091	Stool	2019	15	Heidelberg	2	7	9	9	5	9	12
88	1092	Blood	2019	11	Enteritidis	5	2	3	7	6	6	11
89	1093	Blood	2020	11	Enteritidis	5	2	3	7	6	6	11
90	1094	Blood	2020	617	Cotham	13	181	49	13	183	71	4
91	1095	Stool	2020	11	Enteritidis	5	2	3	7	6	6	11
92	1096	Blood	2020	1918	Enteritidis	5	2	3	7	64	6	11
93	1097	Pus	2020	11	Enteritidis	5	2	3	7	6	6	11
94	1098	Pleural fld.	2020	11	Enteritidis	5	2	3	7	6	6	11
95	1099	Tissue	2020	19	Typhimurium	10	7	12	9	5	9	2
96	1100	Stool	2018	19	Typhimurium	10	7	12	9	5	9	2
97	1101	Blood	2018	11	Enteritidis	5	2	3	7	6	6	11
98	1102	Blood	2018	11	Enteritidis	5	2	3	7	6	6	11
99	1103	Stool	2018	11	Enteritidis	5	2	3	7	6	6	11
100	1104	Stool	2018	11	Enteritidis	5	2	3	7	6	6	11
101	1105	Stool	2018	11	Enteritidis	5	2	3	7	6	6	11
102	1106	Stool	2018	11	Enteritidis	5	2	3	7	6	6	11
103	1107	Stool	2018	11	Enteritidis	5	2	3	7	6	6	11
104	1108	Stool	2018	11	Enteritidis	5	2	3	7	6	6	11
105	1109	Stool	2018	11	Enteritidis	5	2	3	7	6	6	11
106	1110	Stool	2018	11	Enteritidis	5	2	3	7	6	6	11
107	1111	Stool	2018	11	Enteritidis	5	2	3	7	6	6	11
108	1112	Stool	2018	308	Poona	22	104	25	113	12	83	4
109	1113	Stool	2018	11	Enteritidis	5	2	3	7	6	6	11
110	1114	Stool	2018	11	Enteritidis	5	2	3	7	6	6	11
111	1115	Stool	2018	11	Enteritidis	5	2	3	7	6	6	11
112	1116	Blood	2018	11	Enteritidis	5	2	3	7	6	6	11
113	1117	Stool	2018	11	Enteritidis	5	2	3	7	6	6	11
114	1118	Stool	2018	11	Enteritidis	5	2	3	7	6	6	11
115	1119	Stool	2018	11	Enteritidis	5	2	3	7	6	6	11
116	1120	Stool	2018	11	Enteritidis	5	2	3	7	6	6	11
117	1121	Stool	2018	11	Enteritidis	5	2	3	7	6	6	11
118	1122	Stool	2018	11	Enteritidis	5	2	3	7	6	6	11
119	1123	Stool	2018	11	Enteritidis	5	2	3	7	6	6	11
120	1126	Stool	2018	11	Enteritidis	5	2	3	7	6	6	11
121	1127	Stool	2018	11	Enteritidis	5	2	3	7	6	6	11
122	1128	Stool	2018	11	Enteritidis	5	2	3	7	6	6	11
123	1129	Stool	2018	11	Enteritidis	5	2	3	7	6	6	11
124	1130	Stool	2018	11	Enteritidis	5	2	3	7	6	6	11
125	1131	Stool	2018	11	Enteritidis	5	2	3	7	6	6	11
126	1132	Stool	2018	11	Enteritidis	5	2	3	7	6	6	11
127	1133	Stool	2018	11	Enteritidis	5	2	3	7	6	6	11
128	1134	Stool	2018	11	Enteritidis	5	2	3	7	6	6	11
129	1135	Stool	2018	11	Enteritidis	5	2	3	7	6	6	11
130	1136	Stool	2018	11	Enteritidis	5	2	3	7	6	6	11
131	1137	Stool	2018	11	Enteritidis	5	2	3	7	6	6	11
132	1138	Stool	2018	11	Enteritidis	5	2	3	7	6	6	11
133	1139	Stool	2018	11	Enteritidis	5	2	3	7	6	6	11
134	1140	Stool	2018	11	Enteritidis	5	2	3	7	6	6	11
135	1141	Blood	2020	11	Enteritidis	5	2	3	7	6	6	11
136	1142	Ascitic fld	2020	11	Enteritidis	5	2	3	7	6	6	11
137	1143	Blood	2021	19	Typhimurium	10	7	12	9	5	9	2
138	1144	urine	2021	13	Agona	3	3	7	4	3	3	7
139	1145	Liver absc.	2021	166	Newport	5	14	6	12	5	14	58
140	1146	Stool	2021	138	Montevideo	11	41	55	42	34	58	4
141	1147	Blood	2021	11	Enteritidis	5	2	3	7	6	6	11
142	1148	Stool	2021	413	Mbandaka	15	70	93	78	113	6	68
143	1149	Stool	2021	32	Infantis	17	18	22	17	5	21	19
144	1150	Stool	2021	11	Enteritidis	5	2	3	7	6	6	11
145	1151	urine	2021	27	Saintpaul	5	14	18	9	6	12	17
146	1152	Stool	2021	15	Heidelberg	2	7	9	9	5	9	12
147	1153	Blood	2021	1	Typhi	1	1	1	1	1	1	5
148	1154	Pus fld.	2021	19	Typhimurium	10	7	12	9	5	9	2
149	1155	Tissue	2021	19	Typhimurium	10	7	12	9	5	9	2
150	1156	ET. Secr.	2021	413	Mbandaka	15	70	93	78	113	6	68
151	1157	Stool	2021	14	Senftenberg	7	6	8	8	7	8	13
152	1158	Stool	2021	11	Enteritidis	5	2	3	7	6	6	11
153	1159	Stool	2021	198	Kentucky	76	14	3	77	64	64	67
154	1160	urine	2021	198	Kentucky	76	14	3	77	64	64	67
155	1161	Stool	2021	198	Kentucky	76	14	3	77	64	64	67
156	1162	Stool	2021	198	Kentucky	76	14	3	77	64	64	67
157	1163	Stool	2021	158	Newport	10	62	21	67	15	12	12
158	1164	Tissue	2021	19	Typhimurium	10	7	12	9	5	9	2
159	1165	urine	2021	11	Enteritidis	5	2	3	7	6	6	11
160	1166	Blood	2021	32	Infantis	17	18	22	17	5	21	19
161	1167	Stool	2021	198	Kentucky	76	14	3	77	64	64	67
162	1168	Stool	2021	11	Enteritidis	5	2	3	7	6	6	11
163	1169	Stool	2021	19	Typhimurium	10	7	12	9	5	9	2
164	1170	Stool	2021	203	Bareilly	81	69	36	12	68	12	17
165	1171	Blood	2021	203	Bareilly	81	69	36	12	68	12	17
166	1172	Blood	2021	11	Enteritidis	5	2	3	7	6	6	11
167	1173	Blood	2018	11	Enteritidis	5	2	3	7	6	6	11
